# Supplementary material for: Carrot populations in France and Spain host a complex virome rich in previously uncharacterized viruses
Source: PLoS One. 2023 Aug 16;18(8):e0290108. doi: 10.1371/journal.pone.0290108 (PMC10431682; doi:10.1371/journal.pone.0290108)
Supplement: S1 File — Information on sampled carrot populations in France and Spain. S2 Table. RT-PCR and RACE primer pairs targeting known and novel viruses in the carrot virome. S3 Table. RNA-dependent RNA polymerase (RdRp) pairwise amino acid identities for carrot umbraviruses 1, 2 and 3 and selected genus Umbravirus members. S4 Table. RdRp pairwise amino acid identities for carrot poleroviruses 1 and 2, carrot enamovirus 1 and selected family Solemoviridae members. S5 Table. Geographical distribution of the various viruses identified in the carrot virome based on merged mapping of HTS data obtained from carrot populations from different regions of France and in Spain. Green squares indicate presence, red squares indicate absence of the virus in the respective locations. Novel viruses are indicated in red. S6 Table. RdRp and capsid protein (CP) pairwise amino acid identities for carrot chordoviruses 3 and 4, carrot vitivirus 1 and selected family Betaflexiviridae members. S7 Table. RdRp, heat-shock protein 70 (hsp70) and CP pairwise amino acid identities for carrot closteroviruses 2 and 3 and selected family Closteroviridae members. S8 Table. Full genome pairwise nucleotide identities and RdRp pairwise amino acid identities for carrot endornavirus 1 and selected family Endornaviridae members. S9 Table. RdRp pairwise amino acid identities for carrot reoviruses 1 and 2 and selected family Spinareoviridae members. S10 Table. RdRp pairwise amino acid identities for carrot cryptic viruses 2 and 3, dill cryptic virus 2 carrot isolate and selected family Partitiviridae members. S11 Table. RdRp fusion protein pairwise amino acid identities for Carrot_amalgaviruses 1 and 2 and selected family Amalgaviridae members. S12 Table. RdRp and CP pairwise amino acid identities for Carrot_associated_toti-like_virus and selected family Totiviridae members. S13 Table. RdRp pairwise amino acid identities for Carrot_associated_RNA_virus_1 and selected family Benyviridae members. (XLSX) [file pone.0290108.s001.xlsx]

## Sheet: Table S1- Carrot pops
Population-ID	Population type	Country	Region/province	GPS point	Date of sampling
FR19-1	cultivated carrot	France	Nouvelle-Aquitaine/Landes	44°16'10.0"N 0°39'44.6"W	2019-07-30
FR19-2	off-type carrot	France	Nouvelle-Aquitaine/Landes	44°16'10.0"N 0°39'44.6"W	2019-07-30
FR19-3	wild carrot	France	Nouvelle-Aquitaine/Landes	44°14'25.696"N 0°39'14.5"W	2019-07-30
FR19-4	cultivated carrot	France	Nouvelle-Aquitaine/Gironde	44°44'07.7"N 0°56'41.2"W	2019-07-30
FR19-5	off-type carrot	France	Nouvelle-Aquitaine/Gironde	44°44'07.7"N 0°56'41.2"W	2019-07-30
FR19-6	wild carrot	France	Nouvelle-Aquitaine/Gironde	44°44'43.539"N 0°54'53.284"W	2019-07-30
FR19-7	cultivated carrot	France	Nouvelle-Aquitaine/Gironde	44°41'51.1"N 0°45'29.5"W	2019-07-30
FR19-8	off-type carrot	France	Nouvelle-Aquitaine/Gironde	44°41'51.1"N 0°45'29.5"W	2019-07-30
FR19-9	wild carrot	France	Nouvelle-Aquitaine/Gironde	44°43'55.07"N 0°42'51.001"W	2019-07-30
FR19-10	cultivated carrot	France	Nouvelle-Aquitaine/Gironde	44°38'10.6"N 0°38'36.4"W	2019-07-30
FR19-11	off-type carrot	France	Nouvelle-Aquitaine/Gironde	44°38'10.6"N 0°38'36.4"W	2019-07-30
FR19-12	wild carrot	France	Nouvelle-Aquitaine/Gironde	44°39'27.658"N 0°42'40.752"W	2019-07-30
FR19-13	wild carrot	France	Nouvelle-Aquitaine/Gironde	44°44'49.484"N 0°37'2.188"W	2019-08-22
FR19-14	wild carrot	France	Nouvelle-Aquitaine/Gironde	44°43'49.625"N 0°35'31.52"W	2019-08-22
FR19-15	wild carrot	France	Nouvelle-Aquitaine/Gironde	44°46'4.296"N 0°36'26.916"W	2019-08-22
FR19-16	wild carrot	France	Nouvelle-Aquitaine/Gironde	44°47'20.76"N 0°34'32.753"W	2019-08-22
FR20-1	cultivated carrot	France	Nouvelle-Aquitaine/Gironde	44°46'51.4"N 0°51'02.9"W	2020-07-01
FR20-2	cultivated carrot	France	Nouvelle-Aquitaine/Gironde	44°46'51.4"N 0°51'02.9"W	2020-07-01
FR20-3	cultivated carrot	France	Nouvelle-Aquitaine/Gironde	44°46'51.4"N 0°51'02.9"W	2020-07-01
FR20-4	off-type carrot	France	Nouvelle-Aquitaine/Gironde	44°46'51.4"N 0°51'02.9"W	2020-07-01
FR20-5	off-type carrot	France	Nouvelle-Aquitaine/Gironde	44°46'51.4"N 0°51'02.9"W	2020-07-01
FR20-6	wild carrot	France	Nouvelle-Aquitaine/Gironde	44°46'51.4"N 0°51'02.9"W	2020-07-01
FR20-7	cultivated carrot	France	Nouvelle-Aquitaine/Gironde	44°44'20.8"N 0°55'59.3"W	2020-07-08
FR20-8	off-type carrot	France	Nouvelle-Aquitaine/Gironde	44°44'20.8"N 0°55'59.3"W	2020-07-08
FR20-9	cultivated carrot	France	Nouvelle-Aquitaine/Gironde	44°44'20.8"N 0°55'59.3"W	2020-07-08
FR20-10	wild carrot	France	Nouvelle-Aquitaine/Gironde	44°44'43.5"N 0°54'55.0"W	2020-07-08
FR20-11	cultivated carrot	France	Nouvelle-Aquitaine/Gironde	44°39'10.5"N 0°42'22.1"W	2020-07-08
FR20-12	cultivated carrot	France	Nouvelle-Aquitaine/Gironde	44°39'10.5"N 0°42'22.1"W	2020-07-08
FR20-13	wild carrot	France	Nouvelle-Aquitaine/Gironde	44°39'10.5"N 0°42'22.1"W	2020-07-08
FR20-14	wild carrot	France	Nouvelle-Aquitaine/Gironde	44°46'46.4"N 0°35'15.0"W	2020-07-08
FR20-15	wild carrot	France	Nouvelle-Aquitaine/Gironde	44°47'16.3"N 0°34'34.9"W	2020-07-08
FR20-16	wild carrot	France	Ile de France /Yvelines	48°36'47.2"N 1°54'18.3"E	2020-07-13
FR20-17	wild carrot	France	Nouvelle-Aquitaine/Pyrénées-Atlantiques	43°19'46.6"N 0°45'51.9"W	2020-07-22
FR20-18	wild carrot	France	Normandy/Eure	49°04'40.3"N 1°31'20.5"E	2020-07-13
FR20-19	wild carrot	France	Nouvelle-Aquitaine/Gironde	43°19'46.6"N 0°45'51.9"W	2020-08-01
FR20-20	wild carrot	France	Nouvelle-Aquitaine/Lot de Garonne	44°17'54.3"N 0°34'03.3"E	2020-07-19
FR20-21	wild carrot	France	Occitanie/Pyrénées-Orientales	42°31'36.8"N 3°04'47.5"E	2020-08-15
FR20-22	wild carrot	France	Hauts-de-France/Nord	50°37'34.7"N 3°10'22.1"E	2020-08-30
FR20-23	cultivated carrot	France	Nouvelle-Aquitaine/Landes	44°07'32.8"N 0°42'36.6"W	2020-09-15
FR20-24	wild carrot	France	Nouvelle-Aquitaine/Landes	44°07'33.4"N 0°42'34.2"W	2020-09-15
FR20-25	cultivated carrot	France	Nouvelle-Aquitaine/Dordogne	44°50'40.4"N 0°26'27.5"W	2020-09-16
FR20-26	wild carrot	France	Nouvelle-Aquitaine/Dordogne	44°50'40.4"N 0°26'27.5"W	2020-09-16
FR20-27	cultivated carrot	France	Normandy/Manche	N.A.	2020-09-17
FR20-28	cultivated carrot	France	Normandy/Manche	N.A.	2020-09-17
FR20-29	cultivated carrot	France	Normandy/Manche	N.A.	2020-09-17
ES21-1A	cultivated carrot	Spain	Castile-León/Segovia	41°17'53.8"N 4°20'14.3"W	2021-06-23
ES21-1B	cultivated carrot	Spain	Castile-León/Segovia	41°17'53.8"N 4°20'14.3"W	2021-06-23
ES21-2	cultivated carrot	Spain	Castile-León/Segovia	41°20'43.1"N 4°27'46.9"W	2021-06-23
ES21-3	cultivated carrot	Spain	Castile-León/Valladolid	41°21'01.3"N 4°31'28.8"W	2021-06-23
ES21-4	wild carrot	Spain	Castile-León/Segovia	41°19'42.6"N 4°26'35.0"W	2021-06-23
ES21-5	cultivated carrot	Spain	Castile-León/Segovia	41°19'42.6"N 4°26'35.0"W	2021-06-23

## Sheet: Table S2 - Primers
S2 Table: RT-PCR and RACE primer pairs targenting known and novel viruses in the carrot virome
Virus family	Virus genus	Virus name	Virus abbreviation	Primer name	5' - 3' sequence	Amplicon length	Annealing temperature (°C)	Amplified gene	Objective
Tombusviridae	Umbravirus	carrot mottle mimic virus	CMoMV	CtMoMiV-F1	CTCCTTGGTGAATCTCGTGAG	438 bp	58	RdRp	detection
				CtMoMiV-R1	GGCATTAAATCCCTTGGCGAC
	Umbravirus	carrot mottle virus	CMoV	CtMoV-F1	GAATTGAGCAAGACAGCATCT	289 bp	55	ORF3 (MP-protein)	detection
				CtMoV-R1	AYCACTGCYTGTCCCGGCGA
	Umbravirus	wild carrot mottle virus	WCMoV	WCtMoV-F1	GAGCTAGGCCTCGGARTYATGAC	499 bp	60	cell to cell movement protein	detection
				WCtMoV-R1	TCCTCCGGTAGTGTYGGCYTG
	Umbravirus	carrot umbravirus 1	CaUV-1	Umbra_1-F1	GATGACCAGAGCACTATGCCTTGA	576 bp	65	RdRp	detection
				Umbra_1-R1	GGATCCCAGGTGGTCGTATGCGTT
	Umbravirus	carrot umbravirus 2	CaUV-2	Umbra_2-F1	GTGTTGTATTTATGGAACGCC	407 bp	55	RdRp	detection
				Umbra_2-R1	GATCTTCAATGTGCATTCCCTT
	Umbravirus	carrot umbravirus 3	CaUV-3	Umbra_3-F1	TGTCAACAGTGATAAGAAAAGCTC	569 bp	62	cell to cell movement protein	detection
				Umbra_3-R1	CCTCTGTAGGTAGTTGTGGCTCA
Solemoviridae	Polerovirus	carrot red leaf virus	CtRLV	CtRLV-F2	GGGCTTTTAACAGCTTAYCAC	263 bp	55	P1-Protein	detection
				CtRLV-R2	TCTAACACGGACAAGGGRGAT
	Polerovirus	carrot polerovirus 1	CaPV-1	CaPol1-F1	GCGTGTGAGGGATTTGTAACCT	885 bp	58	P1-Protein	detection
				CaPol1-R1	CCTCTAGGATTTTGCCCATCAT
				Polero1-gap1-F	CGAGGGAAACACTGACATGGCCT	681 bp	55	RdRp	close gap in assembled scaffold
				Polero1 gap1-R	ACAAGACAGAGTTTGAGATGCAC
				Polero1-gap2-F	aCGGACTGTCTAGCCAAACAAG	223 bp	56	RdRp	close gap in assembled scaffold
				Polero1-gap2-R	ACAAGACAGAGTTTGAGATGCAC
				Polero 1 5Race *	CCCCATAAGACAAGTTCGCGGAGGC	284 bp	72		determination of 3' and 5' ends
				Polero1 3Race *	CGAAGAGCAAGCCAAGGATATGCC	352 bp	72
		carrot polerovirus 2	CaPV-2	CaPol2-F1	CCTGTGAAGGTTTTATCACATA	267 bp	58	P1-Protein	detection
				CaPol2-R1	GGTCCCATATAAAGGACCAGGTC
				Polero2-gap1-F1	GAGTTCCTTTTGTCGCTTATGGCA	276 bp	60	RdRp	close gap in assembled scaffold
				Polero2-gap1-R1	CCCGGGCTACCAGTTGATCTAAC
				Polero2 gap2-F1	CAGCAAAGGAGTACTCACATCGTACC	821 bp	60	CP	close gap in assembled scaffold
				Polero2 gap2-R1	CCTTCACAGGTTATATCCACGGACC
	Enamovirus	carrot enamovirus 1	CaEV-1	CaEna1-F1	TTGTGACTGTTGAGGCACTAATG	402 bp	60	P1-Protein	detection
				CaEna1-R1	CACATCCTTTGCTCATTGGCAAA
Satellites	unclassified	carrot mottle virus satellite RNA	CtMoV-satRNA	CtMoV-sat-F1	TAGACGACATGTCTGCTGTCCC	324 bp	60		detection
				CtMoV-sat-R1	CATCCGTAGTCAAATCCTGCT
	unclassified	carrot red leaf virus associated RNA	CtRLVaRNA	CtRLVaRNA-F1	GAATGGACCAAGAGCTTCTCG	425 bp	62	RdRp	detection
				CtRLVaRNA-R1	ATTGGCTACTTCAATGTGTATG
	unclassified	carrot mottle virus satellite RNA 2	CtMoV-satRNA-2	div-sat-F1	CGTGGGAAAAGATGCTCTGGTT	236 bp	60		detection
				div-sat-R1	ATATTGGTCTCGCTGCCTTAG
	unclassified	arracacha latent virus E associated RNA	ALVEaRNA	ALVEaRNA-F1	CTTTCTTTAGGAGTAGTGAGACC	606 bp	60	RdRp	detection
				ALVEaRNA-R1	GAACTGTAGGGCATCACAACCT
	unclassified	carrot red leaf virus associated RNA 2	Divergent aRNA	div-aRNA-F1	CGCTTGGGATAGTTTGAGAGAC	547 bp	60	RdRp	detection
				div-aRNA-R1	GATCGTAGCCATGAAACGCTTG
	unclassified	beet western yellows virus associated RNA	BWYVaRNA	BWYVaRNA-F1	ATGCACTCCAGCATACCCACTT	444 bp	58	RdRp	detection
				BWYVaRNA-R1	CATCGTGCATACATCAGGAGTGA
Partitiviridae	Alphapartitiviridae	carrot cryptic virus	CaCV	CaCV-F1	AACTCAACTGCTAGATTCCTGG	607	58°C	RdRp	detection
				CaCV-R1	CAGCACGATTAGGTGAATATCC
	Betapartitivirus	dill cryptic virus 2	DiCV2	DiCV-F1	TGTATGGTAGGATGAATAACCT	452	55°C	RdRp	detection
				DiCV-R1	AACAGAGTTGGGCAACAAGCTTC
	Deltapartitivirus	carrot cryptic virus 2	CaCV2	NewCry-F1	GCTTAGTCAGATTAAACCCATG	626	58°C	RdRp	detection
				NewCry-R1	AATGCATATATCCATTCGCAATC
		carrot cryptic virus 3	CaCV3	NewCry2-F1	CCAAAGTACTTATACCAACAGCA	420	58°C	RdRp	detection
				NewCry2-R1	GTTCTGCTACTGTGCTTGCCAT
Amalgaviridae	Amalgavirus	carrot amalgavirus 1	CaAV1	Amalga1-F1	RAAGGTGTTGAAGGGCTCTAC	608	58°C	RdRp	detection
				Amalga1-R1	CAATCATTAAGCAGATCTCGCAT
		carrot amalgavirus 2	CaAV2	Amalga2-F1	TTTGCTGCAGGTAGGATTGAGG	298	60°C	RdRp	detection
				Amalga2-R1	GCTTTGCCCTTCCTCACATGAC
Endornaviridae	Alphaendornavirus	carrot alphaendornavirus 1	CaAEV1	NewEnd-F1	GATTTCCAGAGATGTAATGATGG	481	60°C	RdRp	detection
				NewEnd-R1	GTCGTCTACCGTACCTTTCCAT
unclassified putative novel Riboviria	unclassified putative novel Riboviria	carrot associated RNA virus 1	CaRNA1	Beny-like-F1	GCTGCAAGATTTGTGCCACTT	419	58°C	polyprotein	detection
				Beny-like-R1	GTGAGACCTGATATCAGACAT
* Primers used in conjunction with the UPM primer provided by the RACE kit (Takara)

## Sheet: Table S3 - Umbravirus
Genus Umbravirus																						full genome - pairwise nucleotide identity
RdRp gene - pairwise nucleotide identity
															pairwise nucleotide distance
Carrot_umbravirus_1	1																1	100				Carrot_umbravirus_1	1													pairwise nt identities
Carrot_umbravirus_2	0.645366	1															0.9	0.9				Carrot_umbravirus_2	0.592661	1														1	1
Carrot_umbravirus_3	0.594929	0.541421	1														0.8	0.8				Carrot_umbravirus_3	0.488243	0.473332	1													0.9	0.9
OL472236.1_Pastinaca_umbravirus_1	0.775029	0.568009	0.549681	1													0.7	0.7				OL472236.1_Pastinaca_Umbravirus_1	0.787989	0.552594	0.471615	1												0.8	0.8
KF533714.1_Carrot_mottle_virus	0.760782	0.563963	0.546624	0.72188	1												0.6	0.6				KF533714.1_Carrot_mottle_virus	0.760945	0.580156	0.550778	0.715491	1											0.7	0.7
LT615232.1_Wild_carrot_mottle_virus	0.722864	0.55418	0.55653	0.657087	0.658395	1											0.5	0.5				LT615232.1_Wild_carrot_mottle_virus	0.707339	0.548938	0.484088	0.677365	0.658027	1										0.6	0.6
MW848525.1_Carrot_mottle_mimic_virus	0.614845	0.595802	0.52277	0.554184	0.560396	0.55835	1										0.4	0.4				MW848525.1_Carrot_mottle_mimic_virus	0.586862	0.642771	0.481541	0.561654	0.575889	0.555528	1									0.5	0.5
MW579556.1_Tobacco_bushy_top_virus_isolate	0.611931	0.509374	0.570974	0.527811	0.533789	0.533844	0.509907	1									0.3	0.3				MW579556.1_Tobacco_bushy_top_virus	0.500643	0.468193	0.507639	0.466337	0.533333	0.473237	0.463546	1								0.4	0.4
LC494673.1_Ethiopian_tobacco_bushy_top_virus	0.599882	0.515879	0.573121	0.531071	0.528372	0.52701	0.501239	0.567407	1													LC494673.1_Ethiopian_tobacco_bushy_top_virus	0.494523	0.458491	0.530458	0.460118	0.510856	0.464194	0.453391	0.535982	1							0.3	0.3
KT946712.1_Ixeridium_yellow_mottle_virus_2	0.59919	0.508679	0.543064	0.528718	0.519937	0.528906	0.509405	0.515743	0.532954	1												KT946712.1_Ixeridium_yellow_mottle_virus_2	0.49605	0.466953	0.489505	0.467591	0.518161	0.467402	0.465866	0.481626	0.489727	1
MG646923.1_Groundnut_rosette_virus	0.588132	0.512505	0.577798	0.527881	0.529705	0.539167	0.511028	0.581498	0.705859	0.541615	1											MG646923.1_Groundnut_rosette_virus	0.487875	0.457461	0.540483	0.465281	0.518457	0.471189	0.460016	0.54068	0.717051	0.493052	1
MG596237.1_Red_clover_umbravirus	0.570924	0.482718	0.615558	0.514398	0.5139	0.515911	0.498397	0.536683	0.544201	0.506453	0.546716	1										MG596237.1_Red_clover_umbravirus	0.48481	0.457471	0.582362	0.468957	0.517914	0.473151	0.473392	0.501128	0.514469	0.472746	0.529412	1
MG182693.1_Opium_poppy_mosaic_virus	0.587123	0.498604	0.537205	0.508624	0.522581	0.512087	0.493732	0.596824	0.558684	0.500399	0.560927	0.531175	1									MG182693.1_Opium_poppy_mosaic_virus	0.484033	0.455045	0.504724	0.456089	0.518178	0.466532	0.454911	0.615722	0.516327	0.467178	0.523194	0.495318	1
KX883095.1_Changjiang_tombus-like_virus_3	0.591467	0.504175	0.596673	0.519763	0.521739	0.522053	0.5119	0.526864	0.549898	0.52396	0.545567	0.579739	0.523714	1								KX883095.1_Changjiang_tombus-like_virus_3	0.506435	0.470783	0.578349	0.485678	0.528866	0.486619	0.472704	0.498981	0.518612	0.49413	0.522881	0.572433	0.495243	1
NC_055564.1_Patrinia_mild_mottle_virus	0.608241	0.516368	0.538886	0.547853	0.532744	0.550922	0.541055	0.5341	0.529144	0.624083	0.545417	0.521932	0.516393	0.532002	1							NC_055564.1_Patrinia_mild_mottle_virus	0.495855	0.465322	0.48344	0.468712	0.523885	0.476614	0.480506	0.475628	0.476322	0.631218	0.490054	0.479411	0.472366	0.485227	1
OL472231.1_Picris_umbravirus_1	0.604974	0.513503	0.534905	0.519002	0.527789	0.537613	0.510062	0.524116	0.527325	0.748404	0.522811	0.511041	0.503609	0.530351	0.623697	1						OL472231.1_Picris_umbravirus_1	0.492844	0.459268	0.46803	0.45172	0.523346	0.471182	0.462822	0.474945	0.477986	0.769155	0.472243	0.469412	0.459914	0.488955	0.618808	1
MN399716.1_Pea_enation_mosaic_virus_2	0.574794	0.496371	0.604045	0.515127	0.52717	0.514437	0.501853	0.545491	0.543434	0.507229	0.541649	0.723836	0.528502	0.565789	0.523927	0.521669	1					NC_021481.1_Barley_yellow_dwarf_virus_Ker-II	0.365816	0.352264	0.367008	0.342049	0.381272	0.354711	0.353463	0.348054	0.343432	0.348365	0.345501	0.352483	0.354823	0.345196	0.346173	0.343542	1
NC_021481.1_Barley_yellow_dwarf_virus_Ker-II	0.404994	0.365377	0.394896	0.364115	0.378234	0.378689	0.364909	0.362313	0.369556	0.360896	0.371795	0.366626	0.374844	0.351385	0.359401	0.36192	0.360217	1				NC_003369.1_Bean_leafroll_virus	0.364438	0.356297	0.347977	0.351745	0.375241	0.353125	0.350347	0.347647	0.345201	0.341323	0.346345	0.338328	0.343	0.346696	0.33405	0.343362	0.527827	1
NC_003369.1_Bean_leafroll_virus	0.3965	0.365739	0.384121	0.36	0.367962	0.355232	0.367589	0.364725	0.37377	0.363851	0.378054	0.347222	0.359537	0.357571	0.360729	0.369255	0.35057	0.533205	1			MN399716.1_Pea_enation_mosaic_virus_2	0.478274	0.44961	0.580461	0.452812	0.530032	0.467734	0.465028	0.504748	0.51105	0.478463	0.526074	0.73714	0.493399	0.559254	0.474888	0.472114	0.350946	0.337452	1
	Carrot_umbravirus_1	Carrot_umbravirus_2	Carrot_umbravirus_3	OL472236.1_Pastinaca_umbravirus_1	KF533714.1_Carrot_mottle_virus	LT615232.1_Wild_carrot_mottle_virus	MW848525.1_Carrot_mottle_mimic_virus	MW579556.1_Tobacco_bushy_top_virus_isolate	LC494673.1_Ethiopian_tobacco_bushy_top_virus	KT946712.1_Ixeridium_yellow_mottle_virus_2	MG646923.1_Groundnut_rosette_virus	MG596237.1_Red_clover_umbravirus	MG182693.1_Opium_poppy_mosaic_virus	KX883095.1_Changjiang_tombus-like_virus_3	NC_055564.1_Patrinia_mild_mottle_virus	OL472231.1_Picris_umbravirus_1	MN399716.1_Pea_enation_mosaic_virus_2	NC_021481.1_Barley_yellow_dwarf_virus_Ker-II	NC_003369.1_Bean_leafroll_virus				Carrot_umbravirus_1	Carrot_umbravirus_2	Carrot_umbravirus_3	OL472236.1_Pastinaca_Umbravirus_1	KF533714.1_Carrot_mottle_virus	LT615232.1_Wild_carrot_mottle_virus	MW848525.1_Carrot_mottle_mimic_virus	MW579556.1_Tobacco_bushy_top_virus	LC494673.1_Ethiopian_tobacco_bushy_top_virus	KT946712.1_Ixeridium_yellow_mottle_virus_2	MG646923.1_Groundnut_rosette_virus	MG596237.1_Red_clover_umbravirus	MG182693.1_Opium_poppy_mosaic_virus	KX883095.1_Changjiang_tombus-like_virus_3	NC_055564.1_Patrinia_mild_mottle_virus	OL472231.1_Picris_umbravirus_1	NC_021481.1_Barley_yellow_dwarf_virus_Ker-II	NC_003369.1_Bean_leafroll_virus	MN399716.1_Pea_enation_mosaic_virus_2

## Sheet: Table S4 - Solemoviridae
Family Solemoviridae
RdRp - pairwise amino acid identities
Carrot_polerovirus_1	1
Carrot_polerovirus_2	0.692233	1																pairwise aa identities -color scale
LC434063.1_Carrot_red_leaf_virus	0.685024	0.703668	1																	1	1
MT943520.1_Curcubit_aphid_borne_yellows_virus	0.479643	0.478958	0.475149	1																0.9	0.9
LT615231.1_Wild_carrot_red_leaf_virus	0.69372	0.704633	0.928161	0.483101	1															0.8	0.8
LT615235.1_Torrilis_crimson_leaf_virus	0.689189	0.72158	0.724568	0.464817	0.731286	1														0.7	0.7
OK058524.1_Potato_leafrol_virus	0.460474	0.456716	0.476285	0.45633	0.47332	0.45374	1													0.6	0.6
MZ442679.1_Turnip_yellows_virus	0.463243	0.457953	0.457746	0.482107	0.462777	0.45674	0.441675	1												0.5	0.5
BK059374.1_Trachispermum_ammi_polerovirus	0.886429	0.694175	0.67118	0.476617	0.676983	0.69112	0.454455	0.459132	1											0.4	0.4
BK059375.1_Foeniculum_vulgare_polerovirus	0.490234	0.48296	0.485437	0.435084	0.482524	0.486906	0.433888	0.417417	0.487305	1										0.3	0.3
KX882909.1_Hubei_polero-like_virus_1	0.466276	0.462144	0.459433	0.501463	0.463343	0.455523	0.463867	0.502947	0.469148	0.424537	1									0.2	0.2
NC_003491.1_Beet_mild_yellowing_virus	0.480788	0.481188	0.484759	0.609152	0.491642	0.475024	0.450581	0.461007	0.478818	0.452148	0.501455	1
NC_002766.1_Beet_chlorosis_virus	0.448718	0.44831	0.462908	0.478428	0.467854	0.437992	0.433688	0.421782	0.454545	0.407227	0.448444	0.481446	1
NC_002198.2_Cereal_yellow_dwarf_virus-RPS	0.451772	0.457341	0.446746	0.450098	0.448718	0.438114	0.46432	0.431841	0.452663	0.406796	0.439571	0.425532	0.392685	1
MT188667.1_Pod_pepper_vein_yellows_virus	0.468293	0.46798	0.459433	0.494727	0.457478	0.452775	0.472973	0.513248	0.466732	0.420797	0.553537	0.482398	0.454891	0.437921	1
MN187044.1_Citrus_vein_enation_virus_isolate	0.277507	0.262231	0.271665	0.270452	0.271665	0.266925	0.26341	0.274529	0.273438	0.269991	0.263514	0.277989	0.27307	0.269886	0.261033	1
MF136435.1_Arracacha_latent_virus_E	0.338961	0.335509	0.335927	0.319042	0.330739	0.342342	0.345523	0.326343	0.337662	0.337165	0.349936	0.321867	0.32419	0.320849	0.337871	0.336482	1
Carrot_enamovirus_1	0.326644	0.310615	0.321111	0.307027	0.318889	0.316777	0.322126	0.298774	0.32107	0.310897	0.320219	0.292812	0.303514	0.294498	0.311371	0.307164	0.569663	1
KX645875.2_Grapevine_enamovirus_1	0.29249	0.290387	0.293478	0.291992	0.288538	0.291176	0.283495	0.285858	0.294351	0.289952	0.282502	0.290106	0.293666	0.276923	0.297246	0.295222	0.458381	0.441683	1
MH323436.1_Green_Sichuan_pepper_enamovirus	0.295455	0.291542	0.296736	0.278371	0.295747	0.288386	0.29098	0.288711	0.292369	0.294455	0.301665	0.285987	0.298763	0.272553	0.291151	0.29083	0.381235	0.374625	0.355693	1
NC_029993.1_Alfalfa_enamovirus_1	0.284569	0.289447	0.28028	0.279485	0.284284	0.277888	0.274975	0.27153	0.281407	0.276329	0.287276	0.288955	0.275728	0.265426	0.274319	0.420918	0.375315	0.345078	0.302513	0.29633	1
MN497824.1_Pea_enation_mosaic_virus	0.283716	0.288577	0.284431	0.278494	0.288423	0.275622	0.271739	0.273737	0.283852	0.275265	0.285431	0.286982	0.273521	0.277886	0.276265	0.408355	0.372005	0.336449	0.302158	0.296602	0.797619	1
BK059370.1_Celmisia_lyallii_enamovirus	0.287244	0.296188	0.291139	0.280077	0.293087	0.291787	0.280383	0.277502	0.287109	0.279202	0.296618	0.272899	0.280453	0.267992	0.291745	0.290678	0.434831	0.428161	0.384615	0.335083	0.310714	0.302055	1
	Carrot_polerovirus_1	Carrot_polerovirus_2	LC434063.1_Carrot_red_leaf_virus	MT943520.1_Curcubit_aphid_borne_yellows_virus	LT615231.1_Wild_carrot_red_leaf_virus	LT615235.1_Torrilis_crimson_leaf_virus	OK058524.1_Potato_leafrol_virus	MZ442679.1_Turnip_yellows_virus	BK059374.1_Trachispermum_ammi_polerovirus	BK059375.1_Foeniculum_vulgare_polerovirus	KX882909.1_Hubei_polero-like_virus_1	NC_003491.1_Beet_mild_yellowing_virus	NC_002766.1_Beet_chlorosis_virus	NC_002198.2_Cereal_yellow_dwarf_virus-RPS	MT188667.1_Pod_pepper_vein_yellows_virus	MN187044.1_Citrus_vein_enation_virus_isolate	MF136435.1_Arracacha_latent_virus_E	Carrot_enamovirus_1	KX645875.2_Grapevine_enamovirus_1	MH323436.1_Green_Sichuan_pepper_enamovirus	NC_029993.1_Alfalfa_enamovirus_1	MN497824.1_Pea_enation_mosaic_virus	BK059370.1_Celmisia_lyallii_enamovirus

## Sheet: Table S5 - Geographical distrib
S5 Table: Geographical distribution of the various viruses identified in the carrot virome based on merged mapping of HTS data obtained from carrot populations from different regions of France and in Spain. Green squares indicate presence, red squares indicate absence of the virus in the respective locations. Novel viruses are indicated in red
		Country	France						Spain
		sampling year	2019	2020					2021
		Region	Nouvelle Aquitaine	Nouvelle Aquitaine	Île-de-France	Hauts-de-France	Normandy	Occitanie	Castile-León/Segovia
Virus family	Virus genus	number of sampled carrot populations	16	21	2	1	3	1	6
Solemoviridae	Polerovirus	Carrot red leaf virus	1	1	1	0	1	1	1
		Wild carrot red leaf virus	1	1	1	0	0	1	0
		Carrot polerovirus 1	1	1	1	0	1	1	0
		Carrot polerovirus 2	1	1	1	1	1	0	0
	Enamovirus	Carrot enamovirus 1	1	1	0	0	0	1	0
Tombusviridae	Umbravirus	Carrot mottle virus	1	1	1	0	1	1	1
		Wild carrot mottle virus	1	1	1	0	1	1	1
		Carrot mottle mimic virus	1	1	1	0	1	1	1
		Carrot umbravirus 1	1	1	0	1	0	0	0
		Carrot umbravirus 2	1	1	0	0	0	1	0
		Carrot umbravirus 3	1	1	0	0	0	1	0
unclassified subviral agents	Umbravirus-like-associated RNA	Parsley umbravirus 1	1	1	0	0	0	0	1
	linear ss satellite RNA	Carrot mottle virus satellite RNA	1	1	1	0	1	1	1
		Carrot mottle virus satellite RNA 2	1	1	1	0	0	1	0
	Tombusvirus-like associate RNAs	Carrot red leaf virus-associated RNA	1	1	1	0	1	1	1
		Arracacha latent virus E-associated RNA	1	1	1	0	1	0	1
		Carrot red leaf virus-associated RNA 2	1	1	0	0	0	0	0
		Beet western yellows virus-associated RNA	1	1	0	0	1	0	0
	small circular ss satellite RNAs	Carrot red leaf virus Satellite 1	0	1	0	0	0	0	1
		Carrot red leaf virus Satellite 2	1	1	0	0	0	0	1
Closteroviridae	Closterovirus	Carrot yellow leaf virus	1	0	0	1	0	0	0
		Carrot closterovirus 1	0	0	0	1	0	0	0
		Carrot closterovirus 2	1	1	0	0	0	0	0
		Carrot closterovirus 3	0	1	1	0	0	0	1
Betaflexiviridae	Chordovirus	Carrot chordovirus 1	1	1	0	1	0	0	0
		Carrot chordovirus 2	1	0	1	1	0	0	0
		Carrot chordovirus 3	0	1	0	0	0	0	0
		Carrot chordovirus 4	0	0	1	0	0	0	0
	Vitivirus	Carrot vitivirus 1	0	1	0	0	0	0	0
Potyviridae	Potyvirus	Apium virus Y							1
Secoviridae	Torradovirus	Carrot torradovirus 1	1	1	0	0	1	0	1
Bromoviridae	Ilarvirus	Solanum nigrum ilarvirus 1	1	1	0	0	0	0	0
Partitiviridae	Alphapartitivirus	Carrot cryptic virus	1	1	0	0	0	0	1
	Betapartitivirus	Dill cryptiv virus 2 - carrot isolate	1	1	0	0	0	0	0
	Deltapartitivirus	Carrot cryptic virus 2	1	1	1	0	1	0	1
		Carrot cryptic virus 3	0	0	0	0	1	0	1
Reoviridae	Reovirus	Carrot reovirus 1	0	1	1	0	0	0	0
		Carrot reovirus 2	0	0	0	1	1	0	0
Endornaviridae	Alphaendornavirus	Carrot endornavirus 1					1	0	0
Amalgaviridae	Amalgavirus	Carrot amalgavirus 1	1	1	1	0	1	1	0
		Carrot amalgavirus 2	0	0	0	0	0	0	1
unclassified Riboviria	unclassified	Carrot-associated toti-like virus	0	1	0	0	0	0	0
		Carrot-associated RNA virus 1	1	1	0	0	1	0	1
		Carrot flavi-like virus	1	1	0	0	0	1	0
		Carrot Ker-like virus	1	1	0	0	0	0	0

## Sheet: Table S6-Betaflexiviridae
Family Betaflexiviridae
RdRP - pairwise amino acid identity																								CP - pairwise amino acid identity
Carrot_chordovirus_3	1																pairwise aa distance							Carrot_chordovirus_3	1																	pairwise aa distance
Carrot_chordovirus_4	0.732061	1																		1	100			Carrto_chordovirus_4	0.681373	1																		1	1
KF533711.1_Carrot_chordovirus_1	0.649966	0.678359	1																	0.9	0.9			OK032418.1_Hogweed_virus_4	0.689655	0.691176	1																	0.9	0.9
KF533710.1_Carrot_chordovirus_2	0.568694	0.600109	0.617021	1																0.8	0.8			KF533711.1_Carrot_chordovirus_1	0.632353	0.595122	0.642157	1																0.8	0.8
OK032418.1_Hogweed_4	0.671543	0.714362	0.732075	0.60522	1															0.7	0.7			KF533710.1_Carrot_chordovirs_2	0.487179	0.438776	0.45641	0.438776	1															0.7	0.7
NC_040627.1_Lettuce_chordovirus_1	0.421192	0.444798	0.453024	0.446187	0.445982	1														0.6	0.6			NC_001409.1_Apple_chlorotic_leaf_spot_virus	0.168478	0.189189	0.179348	0.188172	0.206704	1														0.6	0.6
KP715159.1_Sweet_potato_chlorotic_fleck_virus	0.262094	0.277682	0.287608	0.2806	0.276791	0.255982	1													0.5	0.5			AY713379.1_Apricot_pseudo-chlorotic_leaf_spot_virus	0.163043	0.172973	0.173913	0.172043	0.195531	0.71875	1													0.5	0.5
D14449.2_Potatovirus_M	0.250369	0.266783	0.271714	0.268235	0.266628	0.258797	0.37813	1												0.4	0.4			NC_040627.1_Lettuce_chordovirus_1	0.26601	0.24498	0.256158	0.258537	0.30102	0.258065	0.231183	1												0.4	0.4
LC523015.1_Cherry_virus_A	0.270851	0.265267	0.26148	0.262685	0.255563	0.254592	0.250159	0.240458	1											0.3	0.3			D14449.2_Potato_virus_M	0.0696517	0.0902256	0.0746269	0.08867	0.0824742	0.0989583	0.0833333	0.0836653	1											0.3	0.3
JX173276.1_Diuris_virus_A	0.268489	0.287671	0.281523	0.29597	0.282514	0.273905	0.266294	0.259651	0.287621	1										0.2	0.2			KP715159.1_Sweet_potato_chlorotic_fleck_virus	0.0784314	0.0730769	0.0931373	0.0873786	0.0862944	0.114583	0.109375	0.0787402	0.31058	1										0.2	0.2
MG995739.1_Perth_betaflexivirus_1	0.27223	0.277872	0.286536	0.288028	0.290085	0.264387	0.273935	0.254112	0.239455	0.258085	1													MH14344.1_Citrus_leaf_blotch_virus_2	0.0637255	0.077193	0.0980392	0.0679612	0.106599	0.114583	0.104167	0.0826772	0.125828	0.121212	1									0.1	0.1
AY713379.1_Apricot_pseudo-chlorotic_leaf_spot_virus	0.288858	0.311222	0.318461	0.320247	0.319468	0.305631	0.270317	0.271496	0.272958	0.28642	0.272203	1												JX173276.1_Diuris_virus_A	0.164179	0.117188	0.154229	0.167488	0.154639	0.174603	0.164021	0.129032	0.0912548	0.0608365	0.114068	1
NC_001409.1_Apple_chlorotic_leaf_spot_virus	0.287491	0.309101	0.317469	0.320808	0.306793	0.304443	0.270255	0.270254	0.27527	0.287485	0.281413	0.664533	1											LC523015.1_Cherry_virus_A	0.19403	0.138298	0.169154	0.147783	0.201031	0.243386	0.253968	0.177419	0.0992647	0.075188	0.113924	0.151163	1
MH144344.1_Citrus_leaf_blotch_virus_2	0.298335	0.29683	0.303083	0.290228	0.297235	0.287234	0.275354	0.271119	0.257527	0.26625	0.364116	0.298951	0.284543	1										MG995739.1_Perth_betaflexivirus_1	0.0903955	0.0955056	0.0960452	0.0893855	0.105263	0.107345	0.0847458	0.0666667	0.0874317	0.0864865	0.0864865	0.0833333	0.0828729	1
Carrot_vitivirus_1	0.269321	0.273817	0.285624	0.276148	0.272383	0.279229	0.25431	0.232286	0.230311	0.242405	0.264417	0.271589	0.266792	0.271712	1									Carrot_vitivirus_1	0.223404	0.174603	0.207447	0.205263	0.226519	0.287958	0.293194	0.226316	0.0927835	0.112245	0.132653	0.172775	0.253886	0.0994475	1
OL472239.1_Tomato_vitivirus_1	0.276213	0.281422	0.292923	0.27149	0.278799	0.267836	0.247904	0.23607	0.225952	0.245271	0.262446	0.270287	0.263286	0.284509	0.696677	1								OL472239.1_Tomato_vitivirus_1	0.19403	0.166667	0.18408	0.162562	0.226804	0.291667	0.291667	0.210526	0.111554	0.0869565	0.106719	0.145161	0.2	0.0939227	0.811224	1
NC_043088.1_Mint_virus_2_-_partial	0.355042	0.367647	0.355042	0.352941	0.355042	0.37395	0.362105	0.384778	0.363083	0.362903	0.373166	0.351515	0.365657	0.395397	0.826613	0.806452	1							NC_043088.1_Mint_virus_2	0.21	0.18408	0.2	0.19802	0.233161	0.296875	0.302083	0.222772	0.0873786	0.120192	0.120192	0.167488	0.258537	0.0828729	0.780612	0.745192	1
KF700375.1_Grapevine_virus_B	0.262166	0.267241	0.278293	0.27205	0.270154	0.265938	0.256765	0.243081	0.230272	0.250158	0.266667	0.264994	0.260417	0.280702	0.566748	0.575722	0.725806	1						KF700375.1_Grapevine_virus_B	0.196809	0.174603	0.175532	0.194737	0.20442	0.272251	0.267016	0.210526	0.0876289	0.117347	0.127551	0.172775	0.264249	0.0773481	0.602041	0.566327	0.647959	1
LC491285.1_Actinidia_virus_A	0.27046	0.274115	0.289393	0.276373	0.281879	0.292771	0.262032	0.236623	0.222151	0.24717	0.259146	0.269909	0.264024	0.28024	0.571256	0.571261	0.729839	0.574794	1					LC491285.1_Actinidia_virus_A	0.222222	0.194737	0.201058	0.198953	0.208791	0.270833	0.260417	0.235602	0.0717949	0.0913706	0.111675	0.166667	0.283505	0.0828729	0.653061	0.593909	0.634518	0.678571	1
MN314973.1_Heracleum_latent_virus	0.266615	0.275735	0.282903	0.273795	0.274342	0.27432	0.265111	0.244311	0.225415	0.245789	0.262899	0.274331	0.272063	0.280723	0.625075	0.623239	0.738866	0.576061	0.584606	1				MN314973.1_Heracleum_latent_virus	0.223404	0.206349	0.223404	0.205263	0.198895	0.287958	0.26178	0.215789	0.103093	0.102041	0.102041	0.172775	0.274611	0.0773481	0.678571	0.647959	0.658163	0.658163	0.678571	1
KC962564.1_Grapevine_virus_A	0.263529	0.27027	0.279285	0.283147	0.273174	0.276196	0.26199	0.241152	0.22215	0.246047	0.267857	0.268547	0.269325	0.291239	0.480512	0.48229	0.6714	0.498219	0.48467	0.487603	1			KC962564.1_Grapevine_virus_A	0.179894	0.157895	0.195767	0.167539	0.21978	0.277487	0.277487	0.198953	0.0820513	0.106599	0.116751	0.161458	0.268041	0.0879121	0.55102	0.561224	0.571429	0.556122	0.586735	0.571429	1
	Carrot_chordovirus_3	Carrot_chordovirus_4	KF533711.1_Carrot_chordovirus_1	KF533710.1_Carrot_chordovirus_2	OK032418.1_Hogweed_4	NC_040627.1_Lettuce_chordovirus_1	KP715159.1_Sweet_potato_chlorotic_fleck_virus	D14449.2_Potatovirus_M	LC523015.1_Cherry_virus_A	JX173276.1_Diuris_virus_A	MG995739.1_Perth_betaflexivirus_1	AY713379.1_Apricot_pseudo-chlorotic_leaf_spot_virus	NC_001409.1_Apple_chlorotic_leaf_spot_virus	MH144344.1_Citrus_leaf_blotch_virus_2	Carrot_vitivirus_1	OL472239.1_Tomato_vitivirus_1	NC_043088.1_Mint_virus_2_-_partial	KF700375.1_Grapevine_virus_B	LC491285.1_Actinidia_virus_A	MN314973.1_Heracleum_latent_virus	KC962564.1_Grapevine_virus_A				Carrot_chordovirus_3	Carrto_chordovirus_4	OK032418.1_Hogweed_virus_4	KF533711.1_Carrot_chordovirus_1	KF533710.1_Carrot_chordovirs_2	NC_001409.1_Apple_chlorotic_leaf_spot_virus	AY713379.1_Apricot_pseudo-chlorotic_leaf_spot_virus	NC_040627.1_Lettuce_chordovirus_1	D14449.2_Potato_virus_M	KP715159.1_Sweet_potato_chlorotic_fleck_virus	MH14344.1_Citrus_leaf_blotch_virus_2	JX173276.1_Diuris_virus_A	LC523015.1_Cherry_virus_A	MG995739.1_Perth_betaflexivirus_1	Carrot_vitivirus_1	OL472239.1_Tomato_vitivirus_1	NC_043088.1_Mint_virus_2	KF700375.1_Grapevine_virus_B	LC491285.1_Actinidia_virus_A	MN314973.1_Heracleum_latent_virus	KC962564.1_Grapevine_virus_A

## Sheet: Table S7-Closteroviridae
Family Closteroviridae																	Family Closteroviridae																	Family Closteroviridae
RdRp - pairwise amino acid identity																	Capsid protein - pairwise amino acid identity																	HSP70h - pairwise amino acid identity
												pairwise aa identities
													1	1														pairwise aa identities																		pairwise aa identities
Carrot_closterovirus_3	1												0.8	0.8															1	1																	1	1
Carrot_closterovirus_2	0.829684	1											0.6	0.6			Carrot_closterovirus_2	1											0.8	0.8				Carrot_closterovirus_2	1												0.8	0.8
KF533697.1_Carrot_closterovirus_1	0.756691	0.740385	1										0.4	0.4			Carrot_cloterovirus_3	0.697561	1										0.6	0.6				Carrot_closterovirus_3	0.798013	1											0.6	0.6
KF533699.1_Carrot_yellow_leaf_virus	0.783455	0.78125	0.846154	1									0.2	0.2			KF533699.1 Carrot_yellow_leaf_virus	0.453659	0.436275	1									0.4	0.4				KF533699_Carrot_yellow_leaf_virus	0.665563	0.650662	1										0.4	0.4
OL804208.1_Cnidium_closterovirus	0.688564	0.680288	0.699519	0.71875	1												KF533697.1 Carrot_closterovirus_1	0.470588	0.46798	0.466019	1								0.2	0.2				KF533697_Carrot_closterovirus	0.676617	0.665008	0.701987	1									0.2	0.2
OM801606.1_Thesium_chinense_closterovirus_1	0.622871	0.625	0.637019	0.622596	0.649038	1											AY792620.1 Mint virus 1	0.364103	0.358974	0.346939	0.369231	1												OL804208.1_Cnidium_closterovirus_1	0.643927	0.642263	0.638474	0.648333	1
AY792620.1_Mint_virus_1	0.639024	0.644068	0.634383	0.656174	0.66586	0.692494	1										NC_040572.1 Rehmannia virus 1	0.336683	0.351759	0.345	0.39196	0.485	1											OM801606.1_Thesium_chinense_closterovirus_1	0.545	0.535	0.555	0.54	0.552588	1
KT203917.1_Tobacco_virus_1	0.64878	0.656174	0.647312	0.64891	0.682809	0.663438	0.835351	1									KT203917.1 Tobacco virus 1	0.336634	0.366337	0.315271	0.346535	0.482412	0.635468	1										AY792620.1_Mint_virus_1	0.507513	0.512521	0.495	0.507513	0.510851	0.506689	1
MH033657.1_Rehmannia_virus_1	0.653659	0.656174	0.64891	0.658596	0.66586	0.677966	0.820823	0.886199	1								OM801606.1 Thesium chinense closterovirus 1	0.325	0.31	0.308458	0.34	0.369231	0.351759	0.338308	1									AF190581.1_Beet_yellows_virus	0.477311	0.472269	0.47563	0.470588	0.474747	0.456229	0.421585	1
LC480257.1_Carnation_necrotic_fleck_virus	0.633005	0.624079	0.631808	0.63145	0.670762	0.673219	0.714286	0.69281	0.679803	1							MH814495.1 Grapevine leafroll-associated virus 2	0.298429	0.277487	0.265625	0.303665	0.234694	0.285714	0.287179	0.284974	1								JQ061137.1_Citrus_tristeza_virus	0.428814	0.433898	0.459322	0.469492	0.445763	0.424448	0.396259	0.426871	1
AF190581.1_Beet_yellows_virus	0.601966	0.592233	0.592998	0.59466	0.606796	0.567961	0.592683	0.604396	0.57561	0.611607	1						M59452.1 Beet yellows virus coat protein gene CP	0.278351	0.273196	0.261538	0.314433	0.28934	0.266332	0.262626	0.331633	0.326531	1							KT203917.1_Tobacco_virus_1	0.503333	0.503333	0.499168	0.485	0.5	0.490818	0.660566	0.452862	0.395586	1
JQ061137.1_Citrus_tristeza_virus	0.564039	0.552311	0.549878	0.557178	0.579075	0.554217	0.577017	0.579462	0.574572	0.589109	0.598039	1					OL804208.1 Cnidium closterovirus 1	0.128079	0.123762	0.107843	0.160976	0.137056	0.164179	0.137255	0.185	0.170103	0.192893	1						NC_040572.1_Rehmannia_virus_1	0.521667	0.506667	0.507488	0.503333	0.503333	0.492487	0.625624	0.47138	0.409168	0.739203	1
KJ810572.2_Grapevine_leafroll-associated_virus_4	0.349614	0.352185	0.343182	0.37018	0.344473	0.335897	0.345361	0.325	0.342784	0.30735	0.324009	0.323834	1				JQ061137.1_Citrus_tristeza_virus_CP	0.247525	0.278607	0.295567	0.284314	0.280612	0.265	0.261084	0.232323	0.234375	0.246154	0.114155	1					MH814495.1_Grapevine_leafroll-associated_virus_2	0.446309	0.436242	0.456376	0.439597	0.438655	0.403361	0.388889	0.483221	0.398981	0.405042	0.421849	1
EU191904.1_Bean_yellow_disorder_virus	0.302387	0.312997	0.296037	0.31565	0.323607	0.333333	0.318302	0.295349	0.312997	0.294521	0.304038	0.336	0.234343	1			EU191905.1 Bean yellow disorder virus	0.114428	0.14	0.113861	0.166667	0.123077	0.140704	0.158416	0.137056	0.151832	0.169231	0.090535	0.146919	1				KJ810572.2_Grapevine_leafroll-associated_virus_4	0.261364	0.261364	0.25947	0.261364	0.246679	0.256167	0.276515	0.27704	0.255278	0.272727	0.272727	0.274621	1
MH814495.1_Grapevine_leafroll-associated_virus_2	0.570025	0.537713	0.547445	0.56691	0.552311	0.571776	0.585784	0.585784	0.590686	0.602978	0.617647	0.567568	0.353247	0.308511	1		KJ810572.2 Grapevine leafroll-associated virus 4	0.165854	0.171569	0.165049	0.173913	0.165829	0.152709	0.169903	0.18408	0.174359	0.181818	0.132075	0.166667	0.129707	1			EU191905.1_Bean_yellow_disorder_virus	0.255009	0.265938	0.251366	0.270909	0.268248	0.257299	0.244526	0.265938	0.248619	0.237226	0.237226	0.24	0.236538	1
	Carrot_closterovirus_3	Carrot_closterovirus_2	KF533697.1_Carrot_closterovirus_1	KF533699.1_Carrot_yellow_leaf_virus	OL804208.1_Cnidium_closterovirus	OM801606.1_Thesium_chinense_closterovirus_1	AY792620.1_Mint_virus_1	KT203917.1_Tobacco_virus_1	MH033657.1_Rehmannia_virus_1	LC480257.1_Carnation_necrotic_fleck_virus	AF190581.1_Beet_yellows_virus	JQ061137.1_Citrus_tristeza_virus	KJ810572.2_Grapevine_leafroll-associated_virus_4	EU191904.1_Bean_yellow_disorder_virus	MH814495.1_Grapevine_leafroll-associated_virus_2			Carrot_closterovirus_2	Carrot_cloterovirus_3	Carrot_yellow_leaf_virus	Carrot_closterovirus_1	AY792620.1 Mint virus 1	NC_040572.1 Rehmannia virus 1	KT203917.1 Tobacco virus 1	OM801606.1 Thesium chinense closterovirus 1	MH814495.1 Grapevine leafroll-associated virus 2	M59452.1 Beet yellows virus coat protein gene CP	OL804208.1 Cnidium closterovirus 1	JQ061137.1 Citrus tristeza virus	EU191905.1 Bean yellow disorder virus	KJ810572.2 Grapevine leafroll-associated virus 4				Carrot_closterovirus_2	Carrot_closterovirus_3	KF533699_Carrot_yellow_leaf_virus	KF533697_Carrot_closterovirus	OL804208.1_Cnidium_closterovirus_1	OM801606.1_Thesium_chinense_closterovirus_1	AY792620.1_Mint_virus_1	AF190581.1_Beet_yellows_virus	JQ061137.1_Citrus_tristeza_virus	KT203917.1_Tobacco_virus_1	NC_040572.1_Rehmannia_virus_1	MH814495.1_Grapevine_leafroll-associated_virus_2	KJ810572.2_Grapevine_leafroll-associated_virus_4	EU191905.1_Bean_yellow_disorder_virus

## Sheet: Table S8-Endornaviridae
Family Alphaendornaviridae																					Family Alphaendornaviridae
Full length genome - pairwise nt identity																					RdRp - pairwise aa identity
Carrot_endornavirus_1	1													paiwise nt identities							Carrot_endornavirus_1	1															pairwise aa identities
LC500285.1_Fagopyrum_esculentum_endornavirus_1	0.538908	1														1	1				YP_009305414.1_Winged_bean_alphaendornavirus_1	0.447385	1															1	1
NC_031336.1_Winged_bean_alphaendornavirus_1	0.548116	0.57974	1													0.9	0.9				BAA06862.1_Oryza_sativa_alphaendornavirus	0.147621	0.144044	1														0.8	0.8
OL472078.1_Plant_associated_alphaendornavirus_1	0.458009	0.464646	0.46526	1												0.8	0.8				ALT66307.1_Hordeum_vulgare_alphaendornavirus	0.169971	0.171706	0.118478	1													0.6	0.6
MW091544.1_Triticeae_associated_alphaendornavirus_isolate	0.453501	0.4591	0.462201	0.534444	1											0.7	0.7				UTQ50501.1_Plant_associated_alphaendornavirus_1	0.32672	0.330045	0.145483	0.175208	1												0.4	0.4
NC_027920.1_Hot_pepper_endornavirus	0.435119	0.438806	0.440499	0.43626	0.422043	1										0.6	0.6				BBN67127.1_Fagopyrum_esculentum_endornavirus_1	0.436442	0.46215	0.142437	0.176266	0.321564	1											0.2	0.2
NC_039216.1_Bell_pepper_endornavirus	0.433644	0.442089	0.437077	0.441082	0.425305	0.71381	1									0.5	0.5				QPF20438.1_Triticeae_associated_alphaendornavirus	0.306058	0.320093	0.143118	0.171359	0.376705	0.305397	1										0	0
MT013200.1_Capsicum_frutescens_endornavirus_1	0.430792	0.431875	0.438356	0.431391	0.428946	0.636401	0.634729	1								0.4	0.4				QPT54843.1_Capsicum_frutescens_endornavirus_1	0.274767	0.285805	0.138564	0.178375	0.29035	0.276971	0.268513	1
NC_038422.1_Phaseolus_vulgaris_endornavirus_2	0.421349	0.431138	0.436895	0.437442	0.42063	0.549542	0.54722	0.539927	1							0.3	0.3				URA29430.1_Phaseolus_vulgaris_alphaendornavirus_2	0.270488	0.286958	0.140005	0.171799	0.2897	0.278228	0.274139	0.449431	1
D32136.1_Oryza_sativa_endornavirus	0.361005	0.359306	0.365421	0.370573	0.356332	0.365903	0.366331	0.357185	0.357148	1											UIX55966.1_Hot_pepper_alphaendornavirus	0.274459	0.291258	0.136949	0.173178	0.286685	0.278481	0.276631	0.601786	0.457309	1
DQ399289.1_Gremmeniella_abietina_endornavirus_1	0.332115	0.332077	0.338971	0.330151	0.323674	0.326797	0.329473	0.329114	0.332933	0.32881	1										QTW20773.1_Bell_pepper_alphaendornavirus	0.275803	0.289401	0.138952	0.174495	0.291212	0.285149	0.276752	0.603656	0.458351	0.742009	1
HQ380014.1_Tuber_aestivum_endornavirus	0.310078	0.306299	0.316039	0.330905	0.304001	0.313789	0.31394	0.310562	0.304198	0.324413	0.358812	1									AJA41110.1_Alternaria_brassicicola_betaendornavirus_1	0.0959233	0.100893	0.0868405	0.0854853	0.0965723	0.093044	0.0979458	0.0937129	0.0934718	0.0944181	0.0950119	1
KJ123645.1_Sclerotinia_sclerotiorum_betaendornavirus_1	0.329541	0.333727	0.33608	0.32475	0.316214	0.334298	0.332633	0.328093	0.322481	0.337348	0.508013	0.355536	1								BAT32944.1_Rosellinia_necatrix_endornavirus_1	0.0981084	0.109295	0.0914907	0.0914047	0.101286	0.0944907	0.103017	0.107771	0.0995519	0.103746	0.107909	0.136063	1
KP239989.1_Alternaria_brassicicola_endornavirus	0.31949	0.313254	0.314935	0.340006	0.319496	0.31972	0.326433	0.322445	0.320221	0.316254	0.318978	0.321425	0.328227	1							ABD73305.1_Gremmeniella_abietina_endornavirus_1	0.10442	0.105778	0.09538	0.0869436	0.106465	0.103938	0.10003	0.102035	0.0993807	0.108355	0.105698	0.138031	0.147323	1
KT721705.1_Hordeum_vulgare_endornavirus	0.381504	0.382391	0.392289	0.393344	0.372303	0.393317	0.387751	0.391947	0.380759	0.352029	0.309451	0.310822	0.311743	0.318498	1						ADU64759.1_Tuber_aestivum_betaendornavirus	0.101052	0.110474	0.0834126	0.0908802	0.108703	0.103339	0.104928	0.113788	0.105647	0.109806	0.114249	0.144259	0.139806	0.158014	1
KU923747.1_Botrytis_cinerea_betaendornavirus_1	0.327528	0.332556	0.341371	0.328288	0.329071	0.334063	0.335403	0.327076	0.324814	0.318636	0.503145	0.353017	0.565314	0.32038	0.310421	1					AHN50398.1_Sclerotinia_sclerotiorum_betaendornavirus_1	0.108498	0.102587	0.093037	0.0829656	0.104504	0.0995302	0.102143	0.110038	0.103337	0.107823	0.106065	0.142583	0.149718	0.366281	0.147192	1
LC076696.1_Rosellinia_necatrix_endornavirus_1	0.31208	0.311977	0.324674	0.319589	0.31134	0.31397	0.309117	0.314777	0.309392	0.317906	0.352771	0.34005	0.354525	0.31802	0.311621	0.351319	1				AOZ66245.1_Botrytis_cinerea_betaendornavirus_1	0.0969128	0.106309	0.0878249	0.0827493	0.101827	0.0938086	0.0985538	0.10449	0.0962052	0.0936831	0.0971627	0.145008	0.146992	0.337574	0.15606	0.44383	1
MG255170.1_Sclerotinia_minor_endornavirus_1	0.303795	0.300675	0.308713	0.314836	0.30272	0.310876	0.311532	0.305579	0.303352	0.310467	0.374402	0.349906	0.367408	0.323786	0.298233	0.357993	0.34223	1			AXX39023.1_Sclerotinia_minor_endornavirus_1	0.0946852	0.0858547	0.0846517	0.0894287	0.0913386	0.0923829	0.097561	0.0938462	0.0904419	0.0926452	0.0939597	0.151181	0.143184	0.213738	0.152063	0.217213	0.213959	1
	Carrot_endornavirus_1	LC500285.1_Fagopyrum_esculentum_endornavirus_1	NC_031336.1_Winged_bean_alphaendornavirus_1	OL472078.1_Plant_associated_alphaendornavirus_1	MW091544.1_Triticeae_associated_alphaendornavirus_isolate	NC_027920.1_Hot_pepper_endornavirus	NC_039216.1_Bell_pepper_endornavirus	MT013200.1_Capsicum_frutescens_endornavirus_1	NC_038422.1_Phaseolus_vulgaris_endornavirus_2	D32136.1_Oryza_sativa_endornavirus	DQ399289.1_Gremmeniella_abietina_endornavirus_1	HQ380014.1_Tuber_aestivum_endornavirus	KJ123645.1_Sclerotinia_sclerotiorum_betaendornavirus_1	KP239989.1_Alternaria_brassicicola_endornavirus	KT721705.1_Hordeum_vulgare_endornavirus	KU923747.1_Botrytis_cinerea_betaendornavirus_1	LC076696.1_Rosellinia_necatrix_endornavirus_1	MG255170.1_Sclerotinia_minor_endornavirus_1				Carrot_endornavirus_1	YP_009305414.1_Winged_bean_alphaendornavirus_1	BAA06862.1_Oryza_sativa_alphaendornavirus	ALT66307.1_Hordeum_vulgare_alphaendornavirus	UTQ50501.1_Plant_associated_alphaendornavirus_1	BBN67127.1_Fagopyrum_esculentum_endornavirus_1	QPF20438.1_Triticeae_associated_alphaendornavirus	QPT54843.1_Capsicum_frutescens_endornavirus_1	URA29430.1_Phaseolus_vulgaris_alphaendornavirus_2	UIX55966.1_Hot_pepper_alphaendornavirus	QTW20773.1_Bell_pepper_alphaendornavirus	AJA41110.1_Alternaria_brassicicola_betaendornavirus_1	BAT32944.1_Rosellinia_necatrix_endornavirus_1	ABD73305.1_Gremmeniella_abietina_endornavirus_1	ADU64759.1_Tuber_aestivum_betaendornavirus	AHN50398.1_Sclerotinia_sclerotiorum_betaendornavirus_1	AOZ66245.1_Botrytis_cinerea_betaendornavirus_1	AXX39023.1_Sclerotinia_minor_endornavirus_1

## Sheet: Table S9-Spinareoviridae
Family Spinareoviridae
RdRp - pairwise aa identity
Carrot_reovirus_1	1																		pairwise aa identies
Carrot_reovirus_2	0.391667	1																		1	1
AKB94056.1_Grapevine_Cabernet_Sauvignon_reovirus	0.71463	0.369444	1																	0.9	0.9
YP_003934919.1_Raspberry_latent_virus	0.658044	0.366667	0.670978	1																0.8	0.8
UCZ39218.1_Taro_reovirus_1	0.373573	0.31694	0.368679	0.375205	1															0.7	0.7
AAC36456.1_Rice_ragged_stunt_virus	0.368293	0.295082	0.371545	0.35761	0.545164	1														0.6	0.6
ABA46925.1_Cassava_frogskin_virus	0.35241	0.319767	0.370482	0.366366	0.387931	0.37069	1													0.5	0.5
APG79200.1_Hubei_reo-like_virus_5	0.356853	0.683805	0.356911	0.354575	0.326016	0.306321	0.299419	1												0.4	0.4
ABV04399.1_p3_Heliothis_armigera_cypovirus_5	0.250637	0.225071	0.255301	0.263877	0.234295	0.23624	0.223242	0.216102	1											0.3	0.3
QJB76098.1_Hubei_lepidoptera_virus_3	0.24618	0.221591	0.25678	0.255973	0.238338	0.242809	0.229358	0.219306	0.737583	1										0.2	0.2
AAK73087.1_Lymantria_dispar_cypovirus_14	0.238174	0.227528	0.244761	0.242194	0.241235	0.240633	0.254601	0.228333	0.310606	0.317073	1									0.1	0.1
AAN46860.1_Dendrolimus_punctatus_cypovirus_1	0.227615	0.251429	0.226351	0.230442	0.232969	0.235738	0.217391	0.229219	0.334173	0.325503	0.432566	1
KC588366_Inachis_io_cypovirus_2	0.206868	0.197674	0.218855	0.217905	0.216695	0.213625	0.2	0.213266	0.237931	0.226529	0.240678	0.230111	1
AAP45577.1_Cryphonectria_parasitica_mycoreovirus_1	0.128769	0.119114	0.135314	0.13206	0.135202	0.133224	0.0988024	0.137223	0.140531	0.140411	0.145607	0.130068	0.132662	1
BAC98431.1_Mycoreovirus_3	0.136697	0.117318	0.140625	0.135762	0.121811	0.127153	0.111446	0.14192	0.135781	0.133106	0.140951	0.127946	0.12949	0.384615	1
ATG88075.1_Tai_Forest_reovirus	0.12966	0.102426	0.132075	0.131296	0.148604	0.136661	0.0967742	0.13355	0.136014	0.128205	0.135338	0.124789	0.123953	0.260448	0.259673	1
AAG34362.1_Colorado_tick_fever_virus	0.125506	0.0887097	0.125307	0.13108	0.145082	0.129902	0.0935673	0.12439	0.138343	0.134812	0.130217	0.124684	0.130544	0.267511	0.270973	0.569532	1
ANG56321.1_Maize_rough_dwarf_virus	0.157474	0.137203	0.15105	0.161789	0.153168	0.16227	0.133333	0.1696	0.154101	0.155629	0.15768	0.139935	0.160729	0.1369	0.127943	0.121894	0.128682	1
CBH31251.1_Southern_rice_black-streaked_dwarf_virus	0.155875	0.150396	0.15105	0.160976	0.158781	0.152678	0.130556	0.1624	0.14913	0.153146	0.154412	0.144026	0.1657	0.130606	0.120094	0.123447	0.124806	0.862705	1
CAC82519.1_Rice_black_streaked_dwarf_virus	0.155076	0.14248	0.150242	0.157724	0.152366	0.159872	0.130556	0.1672	0.151616	0.153146	0.151144	0.139116	0.159072	0.135327	0.124804	0.118789	0.124806	0.939208	0.857923	1
BAF49639.1_Rice_gall_dwarf_virus	0.0823341	0.101036	0.0889968	0.0895765	0.0767987	0.0838034	0.0888252	0.0956938	0.100917	0.1075	0.09516	0.0830592	0.0906843	0.070488	0.0610982	0.0772727	0.0779123	0.0777126	0.0769795	0.0769795	1
AAB18743.1_Rice_dwarf_virus	0.0928	0.0927835	0.0923077	0.0929095	0.079288	0.0879032	0.108262	0.094174	0.0951586	0.10342	0.104269	0.091358	0.0845771	0.0666667	0.0704334	0.0870553	0.0869237	0.0708029	0.0693431	0.0715328	0.514326	1
	Carrot_reovirus_1	Carrot_reovirus_2	AKB94056.1_Grapevine_Cabernet_Sauvignon_reovirus	YP_003934919.1_Raspberry_latent_virus	UCZ39218.1_Taro_reovirus_1	AAC36456.1_Rice_ragged_stunt_virus	ABA46925.1_Cassava_frogskin_virus	APG79200.1_Hubei_reo-like_virus_5	ABV04399.1_p3_Heliothis_armigera_cypovirus_5	QJB76098.1_Hubei_lepidoptera_virus_3	AAK73087.1_Lymantria_dispar_cypovirus_14	AAN46860.1_Dendrolimus_punctatus_cypovirus_1	KC588366_Inachis_io_cypovirus_2	AAP45577.1_Cryphonectria_parasitica_mycoreovirus_1	BAC98431.1_Mycoreovirus_3	ATG88075.1_Tai_Forest_reovirus	AAG34362.1_Colorado_tick_fever_virus	ANG56321.1_Maize_rough_dwarf_virus	CBH31251.1_Southern_rice_black-streaked_dwarf_virus	CAC82519.1_Rice_black_streaked_dwarf_virus	BAF49639.1_Rice_gall_dwarf_virus	AAB18743.1_Rice_dwarf_virus

## Sheet: Table S10- Partitiviridae
Family Partitiviridae																																							Family Partitiviridae
RdRp - pairwise aa identity																																							CP - pairwise aa identity
Carrot_cryptic_virus_2	1																																						Carrot_cryptic_virus_2	1
Carrot_cryptic_virus_3	0.376087	1																																					Carrot_cryptic_virus_3	0.0734824	1
Dill_cryptic_virus_2_carrot_isolate	0.166316	0.168085	1																																				Dill_cryptic_virus_2_carrot_isolate	0.0558252	0.101449	1
YP_007891054.1_Dill_cryptic_virus_2	0.172632	0.170213	0.879603	1																																			YP_007891055.1_Dill_cryptic_virus_2	0.0559611	0.110465	0.863095	1
QED42883.1_Panax_cryptic_virus_2	0.660377	0.36087	0.143158	0.145263	1																											paiwise aa identites							YP_009293580.1_Cannabis_cryptic_virus	0.0606796	0.124638	0.709821	0.71237	1
YP_004429258.1_Fig_cryptic_virus	0.332609	0.596603	0.161702	0.170213	0.345652	1																												1	1				QXV86350.1_Partitiviridae_sp.	0.0533981	0.113043	0.679049	0.657738	0.65625	1
DAF42460.1_Cinnamomum_chago_deltapartitivirus_1	0.634454	0.369565	0.149789	0.156118	0.710084	0.352174	1																											0.9	0.9				YP_007889826.1_Hop_trefoil_cryptic_virus_2	0.0582524	0.113043	0.644874	0.642857	0.61756	0.618128	1
QED42872.1_Dactylorhiza_cryptic_virus_2	0.633124	0.374459	0.156576	0.152083	0.656184	0.339827	0.642857	1																										0.8	0.8				YP_007889824.1_Red_clover_cryptic_virus_2	0.0606796	0.130435	0.604755	0.60119	0.605655	0.606241	0.732541	1
QED42858.1_Amaranthus_cryptic_virus_1	0.644958	0.352174	0.151579	0.155789	0.64916	0.354348	0.692632	0.658281	1																									0.7	0.7				AZJ51169.1_White_clover_cryptic_virus_2	0.065534	0.101449	0.606241	0.583333	0.604167	0.594354	0.683507	0.774146	1
YP_006390091.1_Persimmon_cryptic_virus	0.677149	0.369565	0.157895	0.162105	0.761006	0.36087	0.714286	0.628931	0.657563	1																								0.6	0.6				YP_009508060.1_Crimson_clover_cryptic_virus_2	0.0677966	0.127536	0.604755	0.590774	0.583333	0.594354	0.607727	0.586924	0.570579	1
AAN86834.2_Penicillium_stoloniferum_virus_S	0.171975	0.175325	0.15879	0.162571	0.163482	0.162338	0.16383	0.173362	0.170213	0.178344	1																							0.5	0.5				QED42876.1_Helianthus_cryptic_virus_1	0.0461165	0.104348	0.607727	0.602679	0.578869	0.604755	0.612184	0.580981	0.575037	0.570579
YP_656506.1_Raphanus_sativus_cryptic_virus_1	0.158014	0.141876	0.215686	0.212121	0.142212	0.132723	0.133484	0.136771	0.158014	0.146727	0.158228	1																						0.4	0.4				QED42885.1_Panax_cryptic_virus_2	0.380835	0.0984127	0.0454545	0.0527578	0.0478469	0.0454545	0.0526316	0.0526316	0.0502392	0.0572792
NP_116716.1_Discula_destructiva_virus_1	0.171975	0.162338	0.1569	0.162571	0.176221	0.164502	0.165957	0.17759	0.182979	0.178344	0.699443	0.135021	1																					0.3	0.3				DAF42461.1_Cinnamomum_chago_deltapartitivirus_1	0.35	0.0734824	0.0637255	0.0687961	0.0612745	0.0612745	0.0637255	0.0563725	0.0514706	0.0562347
AAU14888.1_White_clover_cryptic_virus_1	0.155319	0.156989	0.196013	0.197674	0.151064	0.144086	0.142857	0.151899	0.148936	0.151064	0.153242	0.317774	0.133595	1																				0.2	0.2				YP_006390090.1_Persimmon_cryptic_virus	0.390123	0.0952381	0.0508475	0.0509709	0.0484262	0.0605327	0.0508475	0.0411622	0.0484262	0.0603865
YP_008719880.1_Dill_cryptic_virus_1	0.153191	0.16129	0.197674	0.197674	0.144681	0.146237	0.138593	0.14135	0.144681	0.144681	0.151277	0.321364	0.137525	0.813312	1																			0.1	0.1				DAD54822.1_Quinoa-associated_deltapartitivirus_1	0.353808	0.0761905	0.0501193	0.0502392	0.0477327	0.0381862	0.052506	0.0429594	0.052506	0.0357143
AAC47805.1_Cryptosporidium_parvum_virus_1	0.184091	0.187359	0.134538	0.134538	0.172727	0.182844	0.177273	0.180995	0.170455	0.165909	0.171674	0.130165	0.175966	0.132653	0.130612	1																							ALR34989.1_Pepper_cryptic_virus_2	0.381068	0.1125	0.067757	0.0702576	0.0702576	0.0771028	0.0817757	0.0841121	0.0794393	0.0559441
YP_009508058.1_Heterobasidion_partitivirus_3	0.151316	0.135255	0.223199	0.216783	0.153509	0.137472	0.158242	0.145336	0.162281	0.157895	0.153226	0.32973	0.149194	0.334501	0.336252	0.120582	1																						QED42861.1_Amaranthus_cryptic_virus_2	0.334963	0.072327	0.0644391	0.062201	0.0644391	0.0596659	0.0763723	0.0763723	0.0763723	0.0619048
AEJ07890.1_Pepper_cryptic_virus_1	0.557652	0.363636	0.167715	0.171908	0.574423	0.352814	0.563025	0.561587	0.569328	0.584906	0.167019	0.155056	0.175476	0.131356	0.139831	0.176471	0.144105	1																					QED42889.1_Rhodiola_cryptic_virus_1	0.0716612	0.415929	0.113314	0.116477	0.124646	0.121813	0.101983	0.121813	0.104816	0.110482
AAA61829.1_Atkinsonella_hypoxylon_virus	0.160256	0.169528	0.355906	0.360809	0.151709	0.165236	0.162741	0.164905	0.168803	0.17094	0.156489	0.213115	0.167939	0.219015	0.225806	0.157676	0.218247	0.155319	1																				AWV67014.1_Lysoka_partitivirus	0.0675241	0.370262	0.119534	0.134503	0.134111	0.110787	0.113703	0.134111	0.122449	0.119534
YP_009293586.1_Cannabis_cryptic_virus	0.172632	0.174468	0.763456	0.773154	0.141053	0.174468	0.154008	0.15	0.153684	0.155789	0.162571	0.212121	0.164461	0.200997	0.202658	0.138554	0.218531	0.163522	0.362364	1																			QED42890.1_Rhodiola_cryptic_virus_2	0.0649351	0.370588	0.0953757	0.0956522	0.106936	0.0924855	0.0751445	0.112717	0.106936	0.0867052
YP_007889825.1_Hop_trefoil_cryptic_virus_2	0.162105	0.159574	0.779037	0.789262	0.138947	0.155319	0.147679	0.15625	0.162105	0.155789	0.1569	0.222816	0.160681	0.202658	0.19103	0.138554	0.211538	0.165618	0.351477	0.754692	1																		ARO72611.1_Spinach_deltapartitivirus_1	0.0822368	0.313433	0.101493	0.10479	0.116418	0.104478	0.0955224	0.113433	0.110448	0.101493
QXV86421.1_Partitiviridae_sp.	0.166316	0.165957	0.759207	0.777181	0.145263	0.16383	0.14346	0.158333	0.157895	0.153684	0.162571	0.237077	0.160681	0.214286	0.214286	0.144578	0.213287	0.171908	0.359253	0.768097	0.782842	1																	YP_004429259.1_Fig_cryptic_virus	0.0522876	0.362018	0.106825	0.110119	0.124629	0.121662	0.11276	0.11276	0.115727	0.103858
YP_007889823.1_Red_clover_cryptic_virus_2	0.166316	0.16383	0.770213	0.783602	0.149474	0.165957	0.154008	0.152083	0.157895	0.16	0.166352	0.231729	0.162571	0.199336	0.194352	0.146586	0.222028	0.165618	0.360809	0.757047	0.836242	0.786577	1																YP_086755.1_White_clover_cryptic_virus_1	0.114355	0.0619469	0.0895833	0.0835073	0.0751566	0.08125	0.06875	0.0666667	0.0729167	0.0727651
AZJ51168.1_White_clover_cryptic_virus_2	0.166316	0.165957	0.770538	0.774497	0.147368	0.170213	0.156118	0.154167	0.157895	0.16	0.1569	0.222816	0.160681	0.199336	0.194352	0.140562	0.216783	0.174004	0.362364	0.75067	0.828418	0.780161	0.897987	1															YP_009508045.1_Carrot_cryptic_virus	0.113527	0.0672515	0.0641822	0.0684647	0.0705394	0.0724638	0.0641822	0.0559006	0.068323	0.0661157
AWK57380.1_Crimson_clover_cryptic_virus_2	0.174737	0.165957	0.767705	0.769128	0.145263	0.161702	0.151899	0.15625	0.162105	0.16	0.164461	0.229947	0.15879	0.209302	0.212625	0.136546	0.222028	0.171908	0.354588	0.753351	0.77748	0.789544	0.777181	0.762735	1														NP_604476.1_Atkinsonella_hypoxylon_virus	0.0757946	0.0728863	0.163399	0.162029	0.155483	0.142157	0.142157	0.138889	0.142157	0.146819
QED42875.1_ORF1_Helianthus_cryptic_virus_1	0.16	0.176596	0.732295	0.718121	0.143158	0.165957	0.149789	0.15	0.155789	0.153684	0.15879	0.226381	0.153119	0.196013	0.202658	0.140562	0.218531	0.165618	0.349922	0.714477	0.729223	0.729223	0.73557	0.734584	0.713137	1													QED42859.1_Amaranthus_cryptic_virus_1	0.272953	0.081761	0.0465116	0.0606061	0.048951	0.0488372	0.0627907	0.0604651	0.0534884	0.0510441
YP_009362091.1_Carnation_cryptic_virus_3	0.629474	0.363043	0.162791	0.164905	0.633684	0.358696	0.635789	0.608421	0.616034	0.621053	0.164179	0.147392	0.172708	0.147436	0.145299	0.175	0.147577	0.543158	0.180258	0.162791	0.164905	0.158562	0.160677	0.162791	0.164905	0.162791	1												YP_009362098.1_Carnation_cryptic_virus_3	0.3257	0.0944625	0.0560976	0.0513447	0.0682927	0.0707317	0.0682927	0.0634146	0.0536585	0.053528
DAD54821.1_Quinoa-associated_deltapartitivirus_1	0.621849	0.371739	0.162105	0.155789	0.62395	0.371739	0.656842	0.628931	0.773585	0.644958	0.16383	0.148984	0.182979	0.151064	0.144681	0.170455	0.160088	0.560924	0.16453	0.149474	0.157895	0.151579	0.155789	0.16	0.155789	0.151579	0.578059	1											YP_009466860.1_Pepper_cryptic_virus_1	0.286802	0.0947712	0.0583942	0.0634146	0.0707317	0.0632603	0.0559611	0.0705596	0.0583942	0.0582524
QUS47358.1_Pepper_cryptic_virus_2	0.622642	0.38913	0.157563	0.161765	0.647799	0.347826	0.663866	0.640167	0.668763	0.649895	0.169851	0.162162	0.180467	0.150743	0.14862	0.188636	0.153173	0.572327	0.166311	0.157563	0.151261	0.161765	0.157563	0.159664	0.157563	0.155462	0.593684	0.641509	1										QLC27869.1_Citrullus_lanatus_partitivirus	0.295918	0.0761589	0.0344828	0.0345679	0.0345679	0.044335	0.0418719	0.0369458	0.0541872	0.044226
QLC27868.1_Citrullus_lanatus_partitivirus	0.607966	0.371739	0.157895	0.157895	0.593291	0.358696	0.609244	0.563941	0.596639	0.628931	0.18259	0.137698	0.186837	0.138298	0.131915	0.179545	0.135965	0.603774	0.160256	0.157895	0.153684	0.151579	0.157895	0.155789	0.157895	0.153684	0.564211	0.586134	0.589099	1									QPL17799.1_Pistacia_cryptic_virus	0.101538	0.086262	0.0938416	0.0852941	0.0938416	0.0879765	0.0967742	0.0909091	0.085044	0.0847953
YP_009508068.1_Beet_cryptic_virus_2	0.595789	0.371739	0.169133	0.162791	0.606316	0.352174	0.612632	0.587368	0.622363	0.610526	0.17484	0.147392	0.187633	0.147436	0.143162	0.165909	0.136564	0.547368	0.169528	0.15222	0.169133	0.162791	0.158562	0.164905	0.169133	0.169133	0.753684	0.586498	0.595789	0.566316	1								YP_052857.1_Penicillium_stoloniferum_virus_S	0.0906801	0.1	0.0577367	0.0601852	0.0671296	0.0808314	0.0600462	0.0531178	0.0554273	0.0576037
QED42887.1_Rhodiola_cryptic_virus_1	0.379085	0.660297	0.164179	0.162047	0.37037	0.577495	0.37037	0.360087	0.366013	0.383442	0.164859	0.158257	0.160521	0.155172	0.159483	0.178733	0.144444	0.362256	0.165591	0.164179	0.153518	0.157783	0.159915	0.162047	0.157783	0.17484	0.363834	0.372549	0.372549	0.381264	0.357298	1							YP_008719881.1_Dill_cryptic_virus_1	0.111111	0.0701754	0.0662526	0.0684647	0.0622407	0.0621118	0.0517598	0.047619	0.057971	0.0619835
AWV67013.1_Lysoka_partitivirus	0.357298	0.626327	0.162047	0.17484	0.368192	0.675159	0.366013	0.349241	0.359477	0.37037	0.167028	0.130734	0.164859	0.157328	0.159483	0.187783	0.151111	0.362256	0.163441	0.168443	0.15565	0.164179	0.159915	0.159915	0.162047	0.159915	0.350763	0.368192	0.35512	0.357298	0.359477	0.611465	1						NP_116742.1_Discula_destructiva_virus_1	0.08	0.0712074	0.0597701	0.0645161	0.0714286	0.0804598	0.062069	0.0597701	0.0712644	0.0573394
ARO72610.1_Spinach_deltapartitivirus_1	0.346405	0.581741	0.166311	0.176972	0.348584	0.723992	0.348584	0.355748	0.342048	0.357298	0.16269	0.133028	0.16269	0.150862	0.144397	0.174208	0.14	0.347072	0.156989	0.168443	0.162047	0.166311	0.162047	0.164179	0.162047	0.162047	0.344227	0.361656	0.350763	0.342048	0.339869	0.579618	0.677282	1					QED42874.1_Dactylorhiza_cryptic_virus_2	0.277641	0.0798722	0.0566038	0.0614657	0.0614657	0.0778302	0.0613208	0.0589623	0.0566038	0.0517647
QPL17792.1_Pistacia_cryptic_virus	0.365011	0.38013	0.143158	0.149474	0.362851	0.395248	0.362851	0.352688	0.347732	0.37797	0.174569	0.13544	0.178879	0.153191	0.142553	0.170022	0.135965	0.369892	0.160256	0.141053	0.149474	0.132632	0.143158	0.145263	0.143158	0.151579	0.356371	0.360691	0.37581	0.37797	0.356371	0.390929	0.399568	0.414687	1				YP_656505.1_Raphanus_sativus_cryptic_virus_1	0.0728155	0.0637681	0.0737705	0.073922	0.0677618	0.0717213	0.0696721	0.0635246	0.0635246	0.0797546
YP_009508046.1_Carrot_cryptic_virus	0.148936	0.156989	0.200997	0.200997	0.138298	0.139785	0.134328	0.139241	0.144681	0.140426	0.149312	0.32675	0.133595	0.826299	0.913961	0.126531	0.338004	0.135593	0.222411	0.210963	0.199336	0.22093	0.200997	0.204319	0.215947	0.209302	0.147436	0.142553	0.142251	0.12766	0.147436	0.157328	0.155172	0.142241	0.140426	1			YP_009508057.1_Heterobasidion_partitivirus_3	0.0676329	0.0666667	0.0496894	0.06639	0.060166	0.0517598	0.0600414	0.0517598	0.057971	0.053719
QED42888.1_Rhodiola_cryptic_virus_2	0.551363	0.367391	0.151579	0.155789	0.57652	0.326087	0.544118	0.551363	0.556723	0.572327	0.184713	0.164786	0.201699	0.146809	0.144681	0.204545	0.149123	0.553459	0.17735	0.157895	0.16	0.157895	0.164211	0.16	0.151579	0.16	0.530526	0.535714	0.553459	0.616352	0.524211	0.361656	0.35512	0.331155	0.36933	0.148936	1		YP_009508066.1_Cryptosporidium_parvum_virus_1	0.0704698	0.0522876	0.0786164	0.0851735	0.091195	0.0786164	0.072327	0.0566038	0.0566038	0.0752351
	Carrot_cryptic_virus_2	Carrot_cryptic_virus_3	Dill_cryptic_virus_2_carrot_isolate	YP_007891054.1_Dill_cryptic_virus_2	QED42883.1_Panax_cryptic_virus_2	YP_004429258.1_Fig_cryptic_virus	DAF42460.1_Cinnamomum_chago_deltapartitivirus_1	QED42872.1_Dactylorhiza_cryptic_virus_2	QED42858.1_Amaranthus_cryptic_virus_1	YP_006390091.1_Persimmon_cryptic_virus	AAN86834.2_Penicillium_stoloniferum_virus_S	YP_656506.1_Raphanus_sativus_cryptic_virus_1	NP_116716.1_Discula_destructiva_virus_1	AAU14888.1_White_clover_cryptic_virus_1	YP_008719880.1_Dill_cryptic_virus_1	AAC47805.1_Cryptosporidium_parvum_virus_1	YP_009508058.1_Heterobasidion_partitivirus_3	AEJ07890.1_Pepper_cryptic_virus_1	AAA61829.1_Atkinsonella_hypoxylon_virus	YP_009293586.1_Cannabis_cryptic_virus	YP_007889825.1_Hop_trefoil_cryptic_virus_2	QXV86421.1_Partitiviridae_sp.	YP_007889823.1_Red_clover_cryptic_virus_2	AZJ51168.1_White_clover_cryptic_virus_2	AWK57380.1_Crimson_clover_cryptic_virus_2	QED42875.1_ORF1_Helianthus_cryptic_virus_1	YP_009362091.1_Carnation_cryptic_virus_3	DAD54821.1_Quinoa-associated_deltapartitivirus_1	QUS47358.1_Pepper_cryptic_virus_2	QLC27868.1_Citrullus_lanatus_partitivirus	YP_009508068.1_Beet_cryptic_virus_2	QED42887.1_Rhodiola_cryptic_virus_1	AWV67013.1_Lysoka_partitivirus	ARO72610.1_Spinach_deltapartitivirus_1	QPL17792.1_Pistacia_cryptic_virus	YP_009508046.1_Carrot_cryptic_virus	QED42888.1_Rhodiola_cryptic_virus_2			Carrot_cryptic_virus_2	Carrot_cryptic_virus_3	Dill_cryptic_virus_2_carrot_isolate	YP_007891055.1_Dill_cryptic_virus_2	YP_009293580.1_Cannabis_cryptic_virus	QXV86350.1_Partitiviridae_sp.	YP_007889826.1_Hop_trefoil_cryptic_virus_2	YP_007889824.1_Red_clover_cryptic_virus_2	AZJ51169.1_White_clover_cryptic_virus_2	YP_009508060.1_Crimson_clover_cryptic_virus_2
[truncated: 27 more columns]

[truncated: 3 more sheets: Table S11-Amalgaviridae, Table S12-Totiviridae, S13-Benyviridae]
